# Supplementary material for: Circulating Phylotypes of White Spot Syndrome Virus in Bangladesh and Their Virulence
Source: Microorganisms. 2022 Jan 16;10(1):191. doi: 10.3390/microorganisms10010191 (PMC8780693; doi:10.3390/microorganisms10010191)
Supplement: Supplementary file 1 [file microorganisms-10-00191-s001.zip]

Archive with 3 entries (3 files):
- Supplementary Figure Legends.pdf
- Table S1.pdf
- Table S2.pdf
